# Supplementary material for: Delta Variant of SARS-CoV-2 Replacement in Brazil: A National Epidemiologic Surveillance Program
Source: Viruses. 2022 Apr 20;14(5):847. doi: 10.3390/v14050847 (PMC9143796; doi:10.3390/v14050847)
Supplement: Supplementary file 1 [file viruses-14-00847-s001.zip]

Archive with 10 entries (10 files):
- Figure_S1.tif
- Figure_S2.tif
- File_S1.zip
- File_S2.zip
- File_S3.zip
- File_S4.zip
- Table_S1.xlsx
- Table_S2.pdf
- Table_S3.xlsx
- Table_S4.pdf
