# Supplementary material for: Delta Variant of SARS-CoV-2 Replacement in Brazil: A National Epidemiologic Surveillance Program
Source: Viruses. 2022 Apr 20;14(5):847. doi: 10.3390/v14050847 (PMC9143796; doi:10.3390/v14050847)
Supplement: Supplementary file 1 [file viruses-14-00847-s001.zip › Table_S1.xlsx]

## Sheet: GISAID_acess_number
Sample ID	GISAID Access Number
hCoV-19/Brazil/MG-LBI735/2021	EPI_ISL_6500240
hCoV-19/Brazil/MG-LBI736/2021	EPI_ISL_6500295
hCoV-19/Brazil/AC-LBI1184/2021	EPI_ISL_9383777
hCoV-19/Brazil/AM-LBI1173/2021	EPI_ISL_9383778
hCoV-19/Brazil/CE-LBI638/2021	EPI_ISL_9383779
hCoV-19/Brazil/CE-LBI659/2021	EPI_ISL_9383780
hCoV-19/Brazil/CE-LBI1185/2021	EPI_ISL_9383781
hCoV-19/Brazil/DF-LBI619/2021	EPI_ISL_9383782
hCoV-19/Brazil/DF-LBI1161/2021	EPI_ISL_9383783
hCoV-19/Brazil/DF-LBI1183/2021	EPI_ISL_9383784
hCoV-19/Brazil/GO-LBI1174/2021	EPI_ISL_9383786
hCoV-19/Brazil/GO-LBI1190/2021	EPI_ISL_9383787
hCoV-19/Brazil/MS-LBI624/2021	EPI_ISL_9383788
hCoV-19/Brazil/MS-LBI653/2021	EPI_ISL_9383789
hCoV-19/Brazil/MS-LBI655/2021	EPI_ISL_9383790
hCoV-19/Brazil/MS-LBI665/2021	EPI_ISL_9383791
hCoV-19/Brazil/MG-LBI622/2021	EPI_ISL_9383792
hCoV-19/Brazil/MG-LBI623/2021	EPI_ISL_9383793
hCoV-19/Brazil/MG-LBI632/2021	EPI_ISL_9383794
hCoV-19/Brazil/MG-LBI640/2021	EPI_ISL_9383795
hCoV-19/Brazil/MG-LBI643/2021	EPI_ISL_9383796
hCoV-19/Brazil/MG-LBI661/2021	EPI_ISL_9383797
hCoV-19/Brazil/MG-LBI667/2021	EPI_ISL_9383798
hCoV-19/Brazil/PA-LBI616/2021	EPI_ISL_9383799
hCoV-19/Brazil/PA-LBI625/2021	EPI_ISL_9383800
hCoV-19/Brazil/PA-LBI641/2021	EPI_ISL_9383801
hCoV-19/Brazil/PA-LBI649/2021	EPI_ISL_9383802
hCoV-19/Brazil/PA-LBI1179/2021	EPI_ISL_9383803
hCoV-19/Brazil/PA-LBI1180/2021	EPI_ISL_9383804
hCoV-19/Brazil/PA-LBI1182/2021	EPI_ISL_9383806
hCoV-19/Brazil/PA-LBI1189/2021	EPI_ISL_9383807
hCoV-19/Brazil/RJ-LBI627/2021	EPI_ISL_9383808
hCoV-19/Brazil/RJ-LBI629/2021	EPI_ISL_9383809
hCoV-19/Brazil/RJ-LBI634/2021	EPI_ISL_9383810
hCoV-19/Brazil/RJ-LBI654/2021	EPI_ISL_9383811
hCoV-19/Brazil/RJ-LBI658/2021	EPI_ISL_9383812
hCoV-19/Brazil/RJ-LBI664/2021	EPI_ISL_9383813
hCoV-19/Brazil/RJ-LBI670/2021	EPI_ISL_9383814
hCoV-19/Brazil/RJ-LBI732/2021	EPI_ISL_9383815
hCoV-19/Brazil/RS-LBI635/2021	EPI_ISL_9383816
hCoV-19/Brazil/RS-LBI639/2021	EPI_ISL_9383817
hCoV-19/Brazil/RO-LBI644/2021	EPI_ISL_9383818
hCoV-19/Brazil/RO-LBI1165/2021	EPI_ISL_9383819
hCoV-19/Brazil/RO-LBI1166/2021	EPI_ISL_9383820
hCoV-19/Brazil/RO-LBI1171/2021	EPI_ISL_9383821
hCoV-19/Brazil/RO-LBI1176/2021	EPI_ISL_9383822
hCoV-19/Brazil/RO-LBI1178/2021	EPI_ISL_9383823
hCoV-19/Brazil/RO-LBI1186/2021	EPI_ISL_9383824
hCoV-19/Brazil/RO-LBI1188/2021	EPI_ISL_9383825
hCoV-19/Brazil/SP-LBI620/2021	EPI_ISL_9383826
hCoV-19/Brazil/SP-LBI631/2021	EPI_ISL_9383827
hCoV-19/Brazil/SP-LBI633/2021	EPI_ISL_9383828
hCoV-19/Brazil/SP-LBI642/2021	EPI_ISL_9383830
hCoV-19/Brazil/SP-LBI663/2021	EPI_ISL_9383831
hCoV-19/Brazil/SP-LBI734/2021	EPI_ISL_9383832
hCoV-19/Brazil/SP-LBI1156/2021	EPI_ISL_9383833
hCoV-19/Brazil/SP-LBI1162/2021	EPI_ISL_9383834
hCoV-19/Brazil/SP-LBI1169/2021	EPI_ISL_9383835
hCoV-19/Brazil/SP-LBI1170/2021	EPI_ISL_9383836
hCoV-19/Brazil/SE-LBI637/2021	EPI_ISL_9383837
hCoV-19/Brazil/SE-LBI645/2021	EPI_ISL_9383838
hCoV-19/Brazil/SE-LBI733/2021	EPI_ISL_9383839
hCoV-19/Brazil/TO-LBI1157/2021	EPI_ISL_9383840
hCoV-19/Brazil/TO-LBI1163/2021	EPI_ISL_9383841
hCoV-19/Brazil/TO-LBI1167/2021	EPI_ISL_9383842
hCoV-19/Brazil/TO-LBI1168/2021	EPI_ISL_9383843
hCoV-19/Brazil/TO-LBI1175/2021	EPI_ISL_9383844
hCoV-19/Brazil/TO-LBI1177/2021	EPI_ISL_9383845
hCoV-19/Brazil/TO-LBI1187/2021	EPI_ISL_9383846
