# Supplementary material for: Delta Variant of SARS-CoV-2 Replacement in Brazil: A National Epidemiologic Surveillance Program
Source: Viruses. 2022 Apr 20;14(5):847. doi: 10.3390/v14050847 (PMC9143796; doi:10.3390/v14050847)
Supplement: Supplementary file 1 [file viruses-14-00847-s001.zip › Table_S3.xlsx]

## Sheet: Planilha1
#sample	number_of_raw_reads	number_of_paired_filtered_reads	number_of_unpaired_filtered_reads	number_of_mapped_reads	efficiency	average_depth	coverage_10x	coverage_100x	coverage_1000x	genome_coverage	Pango and Nextclade lineages	scorpio_call
hCoV-2019/Brazil/MG-LBI1156	330132	314100	5413	300779	0.911087	1726.64	0.947162	0.815905	0.45865	0.951376	P.1.14	Gamma (P.1-like)
hCoV-2019/Brazil/MG-LBI1157	380310	366036	4096	340569	0.895504	1726.97	0.982142	0.938936	0.72792	0.98358	AY.99.2	Delta (B.1.617.2-like)
hCoV-2019/Brazil/MG-LBI1161	420860	400284	4026	381613	0.906746	1711.44	0.980069	0.951008	0.646323	0.982042	P.1.15	Gamma (P.1-like)
hCoV-2019/Brazil/MG-LBI1162	298438	280786	3499	271415	0.909452	1398.32	0.974049	0.954018	0.658362	0.974651	P.1.15	Gamma (P.1-like)
hCoV-2019/Brazil/MG-LBI1163	262018	246578	2974	237305	0.905682	1154.37	0.975721	0.944855	0.535766	0.978196	P.1.7	Gamma (P.1-like)
hCoV-2019/Brazil/MG-LBI1165	255110	240928	3271	227019	0.889887	1190.72	0.960907	0.806909	0.400328	0.963482	P.1.4	Gamma (P.1-like)
hCoV-2019/Brazil/MG-LBI1166	391580	369088	3767	352077	0.899119	1606.83	0.984918	0.938902	0.672006	0.986356	P.1	Gamma (P.1-like)
hCoV-2019/Brazil/MG-LBI1167	288114	261342	8581	257190	0.892667	1347.43	0.979032	0.947363	0.53804	0.979668	P.1.7	Gamma (P.1-like)
hCoV-2019/Brazil/MG-LBI1168	297614	281636	3542	269709	0.906238	1333.09	0.980236	0.958131	0.503327	0.98134	P.1.7	Gamma (P.1-like)
hCoV-2019/Brazil/MG-LBI1169	371264	354528	3877	335017	0.902369	1666.2	0.975588	0.944822	0.587098	0.975989	P.1.14	Gamma (P.1-like)
hCoV-2019/Brazil/MG-LBI1170	395488	380348	3968	357146	0.903051	1686.85	0.992208	0.937699	0.638598	0.992208	P.1	Gamma (P.1-like)
hCoV-2019/Brazil/MG-LBI1171	475354	458454	4115	426520	0.897268	1986.29	0.97736	0.928937	0.616661	0.980905	P.1.7	Gamma (P.1-like)
hCoV-2019/Brazil/MG-LBI1173	343596	330382	3885	310300	0.903095	1590.08	0.989432	0.962579	0.71966	0.992375	P.1.4	Gamma (P.1-like)
hCoV-2019/Brazil/MG-LBI1174	417296	398242	6248	381737	0.914787	2028.33	0.986389	0.964318	0.765876	0.987359	P.1.7	Gamma (P.1-like)
hCoV-2019/Brazil/MG-LBI1175	264080	250318	5279	239258	0.906006	1417.76	0.972244	0.946627	0.6289	0.972912	P.1.7	Gamma (P.1-like)
hCoV-2019/Brazil/MG-LBI1176	265154	251606	5240	236914	0.893496	1477.52	0.976925	0.954051	0.658161	0.977929	P.1.4	Gamma (P.1-like)
hCoV-2019/Brazil/MG-LBI1177	298762	284576	5111	275512	0.922179	1631.95	0.986557	0.955958	0.732167	0.987058	P.1.7	Gamma (P.1-like)
hCoV-2019/Brazil/MG-LBI1178	318404	302408	5402	256389	0.805232	1405.01	0.95656	0.816373	0.517306	0.959502	P.1.7	Gamma (P.1-like)
hCoV-2019/Brazil/MG-LBI1179	442210	413748	4244	387527	0.876342	1746.79	0.968899	0.887603	0.594689	0.969602	P.1.7	Gamma (P.1-like)
hCoV-2019/Brazil/MG-LBI1180	500336	468174	5165	442482	0.88437	2127.85	0.979133	0.936394	0.755008	0.98144	P.1.7	Gamma (P.1-like)
hCoV-2019/Brazil/MG-LBI1182	383400	356570	6128	343386	0.895634	1844.6	0.969368	0.917968	0.647226	0.969903	P.1.7	Gamma (P.1-like)
hCoV-2019/Brazil/MG-LBI1183	347924	318498	3306	307193	0.882931	1309.44	0.97639	0.921747	0.586931	0.977695	P.1	Gamma (P.1-like)
hCoV-2019/Brazil/MG-LBI1184	310012	291342	4435	277824	0.896172	1574.67	0.804969	0.656121	0.358359	0.815437	P.1	Gamma (P.1-like)
hCoV-2019/Brazil/MG-LBI1185	267230	250446	3768	242346	0.906882	1290.97	0.968431	0.938033	0.576196	0.968732	P.1	Gamma (P.1-like)
hCoV-2019/Brazil/MG-LBI1186	416110	386202	4480	357763	0.85978	1520.85	0.981641	0.852356	0.574056	0.981808	P.1.7	Gamma (P.1-like)
hCoV-2019/Brazil/MG-LBI1187	321482	302414	3710	288674	0.897948	1351.7	0.986523	0.96589	0.602281	0.986858	P.1.7	Gamma (P.1-like)
hCoV-2019/Brazil/MG-LBI1188	329032	316008	3480	302265	0.918649	1552.78	0.985386	0.956024	0.70401	0.985787	P.1.7	Gamma (P.1-like)
hCoV-2019/Brazil/MG-LBI1189	374988	356604	5880	344029	0.91744	1791.26	0.99495	0.96074	0.765542	0.995419	P.1.15	Gamma (P.1-like)
hCoV-2019/Brazil/MG-LBI1190	361420	342034	7298	331926	0.918394	1935.86	0.96502	0.869679	0.571816	0.967361	P.1.15	Gamma (P.1-like)
hCoV-2019/Brazil/MG-LBI616	236008	228868	2276	227890	0.965603	1286.85	0.972946	0.89165	0.542554	0.976624	P.1.15	Gamma (P.1-like)
hCoV-2019/Brazil/MG-LBI619	215502	209012	2352	207225	0.961592	1222.33	0.995686	0.939304	0.583721	0.99582	P.1	Gamma (P.1-like)
hCoV-2019/Brazil/MG-LBI620	210518	204432	1910	202455	0.961699	1171.9	0.959736	0.843427	0.462328	0.964519	P.1.15	Gamma (P.1-like)
hCoV-2019/Brazil/MG-LBI622	189660	182882	2433	182650	0.963039	1221.64	0.995051	0.91643	0.550614	0.995051	B.1.1.7	Alpha (B.1.1.7-like)
hCoV-2019/Brazil/MG-LBI623	225052	216706	3091	210166	0.933855	1363.2	0.99087	0.928101	0.606929	0.991071	P.1	Gamma (P.1-like)
hCoV-2019/Brazil/MG-LBI624	216774	210070	2172	209836	0.967994	1250.77	0.938869	0.795037	0.411698	0.951042	P.1.15	Gamma (P.1-like)
hCoV-2019/Brazil/MG-LBI625	241086	232792	2671	232362	0.963814	1332.74	0.926596	0.76999	0.420359	0.935558	P.1.15	Gamma (P.1-like)
hCoV-2019/Brazil/MG-LBI627	208490	202310	2086	198756	0.953312	1155.29	0.992609	0.952112	0.495168	0.994649	P.1	Gamma (P.1-like)
hCoV-2019/Brazil/MG-LBI629	232480	224816	2679	225529	0.970101	1325.76	0.976022	0.857272	0.504665	0.976056	P.1.15	Gamma (P.1-like)
hCoV-2019/Brazil/MG-LBI631	319172	299920	3804	299979	0.939866	1497.83	0.98047	0.924523	0.584824	0.983714	P.1.15	Gamma (P.1-like)
hCoV-2019/Brazil/MG-LBI632	320024	309360	1962	305660	0.955116	1328.53	0.998027	0.96385	0.609337	0.998294	P.1	Gamma (P.1-like)
hCoV-2019/Brazil/MG-LBI633	224076	216540	2153	215306	0.960861	1176.14	0.972444	0.921346	0.520215	0.977193	P.1.15	Gamma (P.1-like)
hCoV-2019/Brazil/MG-LBI634	295634	285000	2453	262215	0.886958	1251.59	0.951142	0.838545	0.507875	0.952714	P.1	Gamma (P.1-like)
hCoV-2019/Brazil/MG-LBI635	229028	221700	1479	218946	0.955979	970626	0.997659	0.946928	0.384577	0.99786	P.1.15	Gamma (P.1-like)
hCoV-2019/Brazil/MG-LBI637	268428	256744	3601	250719	0.934027	1470.8	0.871317	0.641207	0.344982	0.880179	P.1.2	Gamma (P.1-like)
hCoV-2019/Brazil/MG-LBI638	203334	196650	2353	188274	0.925935	1135.3	0.905494	0.710698	0.370498	0.908772	P.1	Gamma (P.1-like)
hCoV-2019/Brazil/MG-LBI639	233704	225788	2652	223729	0.957318	1305.85	0.991472	0.93509	0.593552	0.991807	P.1.15	Gamma (P.1-like)
hCoV-2019/Brazil/MG-LBI640	172086	166024	1843	164254	0.954488	944482	0.811658	0.647661	0.297696	0.820118	P.1	Gamma (P.1-like)
hCoV-2019/Brazil/MG-LBI641	272680	260924	3978	259923	0.953216	1702.66	0.946527	0.770458	0.454469	0.948868	P.1	Gamma (P.1-like)
hCoV-2019/Brazil/MG-LBI642	255132	246812	2734	244415	0.957994	1395.9	0.964519	0.837408	0.536133	0.967896	P.1.15	Gamma (P.1-like)
hCoV-2019/Brazil/MG-LBI643	293212	285104	2843	283403	0.966546	1681.62	0.974685	0.894191	0.624486	0.978263	P.1.15	Gamma (P.1-like)
hCoV-2019/Brazil/MG-LBI644	274534	265986	2872	265539	0.967235	1541.99	0.959636	0.829114	0.569441	0.963482	P.1.15	Gamma (P.1-like)
hCoV-2019/Brazil/MG-LBI645	292584	278346	3557	276103	0.943671	1548.3	0.846604	0.685249	0.348895	0.854496	P.1	Gamma (P.1-like)
hCoV-2019/Brazil/MG-LBI649	248114	239616	2619	234907	0.94677	1306.38	0.862388	0.637093	0.332609	0.872053	P.1.15	Gamma (P.1-like)
hCoV-2019/Brazil/MG-LBI653	232684	225036	2502	212537	0.913415	1235.38	0.861385	0.648463	0.325118	0.868976	P.1	Gamma (P.1-like)
hCoV-2019/Brazil/MG-LBI654	295526	287400	2386	283827	0.960413	1525.4	0.985353	0.895228	0.629335	0.987292	P.1.15	Gamma (P.1-like)
hCoV-2019/Brazil/MG-LBI655	288592	277982	3636	251048	0.869906	1458.51	0.774203	0.580276	0.307996	0.799151	P.1.15	Gamma (P.1-like)
hCoV-2019/Brazil/MG-LBI658	309574	296446	3602	294273	0.950574	1723.82	0.985152	0.930375	0.687924	0.988295	P.1	Gamma (P.1-like)
hCoV-2019/Brazil/MG-LBI659	253604	242790	3932	241172	0.950979	1567.84	0.996622	0.957563	0.699997	0.998194	P.1	Gamma (P.1-like)
hCoV-2019/Brazil/MG-LBI661	263936	254200	3336	249223	0.944255	1496.81	0.993211	0.948968	0.663412	0.996288	P.1	Gamma (P.1-like)
hCoV-2019/Brazil/MG-LBI663	313514	299830	4300	296883	0.946953	1711.1	0.944922	0.794268	0.47527	0.949737	P.1	Gamma (P.1-like)
hCoV-2019/Brazil/MG-LBI664	211790	204708	2177	203293	0.95988	1171.91	0.968966	0.884393	0.503461	0.97017	P.1.15	Gamma (P.1-like)
hCoV-2019/Brazil/MG-LBI665	208346	200656	2320	198326	0.951907	1117.45	0.982845	0.920878	0.504264	0.983313	P.1.15	Gamma (P.1-like)
hCoV-2019/Brazil/MG-LBI667	206786	197820	3437	196669	0.951075	1259.51	0.98348	0.911447	0.57924	0.984316	P.1.15	Gamma (P.1-like)
hCoV-2019/Brazil/MG-LBI670	204816	198634	2029	197843	0.965955	1133.26	0.935692	0.783166	0.436043	0.938301	P.1	Gamma (P.1-like)
hCoV-2019/Brazil/MG-LBI732	435974	421212	5268	421363	0.966487	2508.88	0.931077	0.815905	0.700565	0.935324	AY.99.2	Delta (B.1.617.2-like)
hCoV-2019/Brazil/MG-LBI733	470180	455992	4590	455873	0.969571	2413.79	0.94442	0.843561	0.72578	0.957462	P.4	N.A
hCoV-2019/Brazil/MG-LBI734	408804	385660	8500	353186	0.863949	2393.57	0.722637	0.51443	0.282313	0.733906	P.1.15	Gamma (P.1-like)
hCoV-2019/Brazil/MG-LBI735	424062	407848	5636	402929	0.950165	2373.41	0.932381	0.811791	0.651674	0.93509	AY.4	Delta (AY.4-like)
hCoV-2019/Brazil/MG-LBI736	373706	358882	5674	359027	0.96072	2282.55	0.925024	0.798783	0.658563	0.932415	AY.4	Delta (AY.4-like)
